# Supplementary material for: Brain activation of semantic category-based grouping in multiple identity tracking task
Source: PLoS One. 2017 May 15;12(5):e0177709. doi: 10.1371/journal.pone.0177709 (PMC5432174; doi:10.1371/journal.pone.0177709)
Supplement: S1 File — (ZIP) [file pone.0177709.s001.zip]

Archive with 19 entries (16 files):
- Supporting Information/
- Supporting Information/Behavioral results.sav
- Supporting Information/cluster size.xlsx
- Supporting Information/Imaging Data TG-Homogenous/
- Supporting Information/Imaging Data TG-Homogenous/beta_0001.nii
- Supporting Information/Imaging Data TG-Homogenous/con_0001.nii
- Supporting Information/Imaging Data TG-Homogenous/mask.nii
- Supporting Information/Imaging Data TG-Homogenous/ResMS.nii
- Supporting Information/Imaging Data TG-Homogenous/RPV.nii
- Supporting Information/Imaging Data TG-Homogenous/SPM.mat
- Supporting Information/Imaging Data TG-Homogenous/spmT_0001.nii
- Supporting Information/Imaging Data TG-TDG/
- Supporting Information/Imaging Data TG-TDG/beta_0001.nii
- Supporting Information/Imaging Data TG-TDG/con_0001.nii
- Supporting Information/Imaging Data TG-TDG/mask.nii
- Supporting Information/Imaging Data TG-TDG/ResMS.nii
- Supporting Information/Imaging Data TG-TDG/RPV.nii
- Supporting Information/Imaging Data TG-TDG/SPM.mat
- Supporting Information/Imaging Data TG-TDG/spmT_0001.nii
