# Supplementary material for: Brain activation of semantic category-based grouping in multiple identity tracking task
Source: PLoS One. 2017 May 15;12(5):e0177709. doi: 10.1371/journal.pone.0177709 (PMC5432174; doi:10.1371/journal.pone.0177709)
Supplement: S1 File — (ZIP) [file pone.0177709.s001.zip › Supporting Information/cluster size.xlsx]

## Sheet: TG-Homogenous
REST	AlphaSim
Monte	Carlo	simulation	program	similar	to	the	AlphaSim	in	AFNI
By	YAN	Chao-Gan	(ycg.yan@gmail.com)	DONG	Zhang-Ye	(dongzy08@gmail.com)	and	ZHU	Wei-Xuan	(zhuweixuan@gmail.com).
The	mechanism	is	based	on	AFNI's	AlphaSim	please	see	more	details	from	http://afni.nimh.nih.gov/pub/dist/doc/manual/AlphaSim.pdf
State	Key	Laboratory	of	Cognitive	Neuroscience	and	Learning	Beijing	Normal	University	China	100875
http://www.restfmri.net
Version=1.0
Release=20091105
Mask	filename	=	spmT_0001
Voxels	in	mask	=	54188
Gaussian	filter	width	(FWHM	in	mm)	=	8.87
Gaussian	filter	width	(FWHM	in	mm)	=	8.992
Gaussian	filter	width	(FWHM	in	mm)	=	8.402
Cluster	connection	radius:	rmm	=	5
Individual	voxel	threshold	probability	=	0.01
Number	of	Monte	Carlo	simulations	=	1000
Output	filename	=	CD-AB
Cl	Size	Frequency	Cum	Prop	p/Voxel	Max	Freq	Alpha
1	12710	0.214204	0.008683	0	1
2	8118	0.351018	0.008448	0	1
3	5561	0.444738	0.008148	0	1
4	4413	0.519112	0.00784	0	1
5	3472	0.577626	0.007515	0	1
6	3034	0.628758	0.007194	0	1
7	2496	0.670824	0.006858	0	1
8	2164	0.707294	0.006536	0	1
9	1793	0.737512	0.006216	0	1
10	1583	0.76419	0.005919	0	1
11	1410	0.787953	0.005627	0	1
12	1222	0.808548	0.00534	0	1
13	1053	0.826294	0.00507	0	1
14	965	0.842558	0.004817	0	1
15	882	0.857422	0.004568	0	1
16	793	0.870787	0.004324	1	1
17	660	0.88191	0.004089	0	0.999
18	627	0.892477	0.003882	1	0.999
19	502	0.900937	0.003674	0	0.998
20	472	0.908892	0.003498	2	0.998
21	425	0.916054	0.003324	1	0.996
22	410	0.922964	0.003159	1	0.995
23	370	0.9292	0.002993	4	0.994
24	335	0.934846	0.002836	4	0.99
25	307	0.94002	0.002687	8	0.986
26	284	0.944806	0.002546	6	0.978
27	254	0.949087	0.002409	19	0.972
28	225	0.952879	0.002283	9	0.953
29	223	0.956637	0.002167	14	0.944
30	208	0.960142	0.002047	14	0.93
31	205	0.963597	0.001932	17	0.916
32	145	0.966041	0.001815	16	0.899
33	145	0.968485	0.001729	22	0.883
34	136	0.970777	0.001641	23	0.861
35	138	0.973102	0.001556	33	0.838
36	110	0.974956	0.001466	20	0.805
37	114	0.976877	0.001393	27	0.785
38	93	0.978445	0.001316	24	0.758
39	98	0.980096	0.00125	19	0.734
40	86	0.981546	0.00118	30	0.715
41	87	0.983012	0.001116	39	0.685
42	59	0.984006	0.00105	25	0.646
43	70	0.985186	0.001005	27	0.621
44	58	0.986164	0.000949	29	0.594
45	46	0.986939	0.000902	21	0.565
46	46	0.987714	0.000864	24	0.544
47	61	0.988742	0.000825	30	0.52
48	39	0.989399	0.000772	18	0.49
49	42	0.990107	0.000737	25	0.472
50	40	0.990781	0.000699	18	0.447
51	32	0.991321	0.000663	15	0.429
52	22	0.991691	0.000632	15	0.414
53	30	0.992197	0.000611	23	0.399
54	46	0.992972	0.000582	35	0.376
55	27	0.993427	0.000536	21	0.341
56	32	0.993967	0.000509	23	0.32
57	27	0.994422	0.000476	19	0.297
58	15	0.994674	0.000447	8	0.278
59	21	0.995028	0.000431	16	0.27
60	22	0.995399	0.000408	16	0.254
61	12	0.995601	0.000384	8	0.238
62	20	0.995938	0.00037	14	0.23
63	16	0.996208	0.000348	14	0.216
64	13	0.996427	0.000329	9	0.202
65	16	0.996697	0.000314	16	0.193
66	7	0.996815	0.000294	5	0.177
67	10	0.996983	0.000286	10	0.172
68	12	0.997186	0.000274	9	0.162
69	9	0.997337	0.000258	5	0.153
70	12	0.997539	0.000247	10	0.148
71	12	0.997742	0.000231	11	0.138
72	8	0.997876	0.000216	8	0.127
73	12	0.998079	0.000205	10	0.119
74	6	0.99818	0.000189	6	0.109
75	4	0.998247	0.000181	4	0.103
76	8	0.998382	0.000175	6	0.099
77	2	0.998416	0.000164	2	0.093
78	8	0.998551	0.000161	8	0.091
79	3	0.998601	0.00015	3	0.083
80	6	0.998702	0.000145	5	0.08
81	3	0.998753	0.000136	3	0.075
82	3	0.998803	0.000132	3	0.072
83	3	0.998854	0.000127	3	0.069
84	2	0.998888	0.000123	2	0.066
85	6	0.998989	0.00012	5	0.064
86	3	0.999039	0.00011	3	0.059
87	5	0.999124	0.000106	5	0.056
88	5	0.999208	9.8e-05	5	0.051
89	2	0.999242	8.9e-05	2	0.046
90	6	0.999343	8.6e-05	5	0.044
91	2	0.999376	7.6e-05	2	0.039
92	1	0.999393	7.3e-05	1	0.037
93	4	0.999461	7.1e-05	4	0.036
94	1	0.999478	6.4e-05	1	0.032
95	1	0.999494	6.2e-05	1	0.031
96	0	0.999494	6.1e-05	0	0.03
97	0	0.999494	6.1e-05	0	0.03
98	3	0.999545	6.1e-05	3	0.03
99	0	0.999545	5.5e-05	0	0.027
100	4	0.999612	5.5e-05	4	0.027
101	1	0.999629	4.8e-05	1	0.023
102	2	0.999663	4.6e-05	2	0.022
103	1	0.99968	4.2e-05	1	0.02
104	2	0.999713	4e-05	2	0.019
105	1	0.99973	3.7e-05	1	0.017
106	1	0.999747	3.5e-05	1	0.016
107	1	0.999764	3.3e-05	1	0.015
108	2	0.999798	3.1e-05	2	0.014
109	2	0.999831	2.7e-05	2	0.012
110	0	0.999831	2.3e-05	0	0.01
111	0	0.999831	2.3e-05	0	0.01
112	0	0.999831	2.3e-05	0	0.01
113	0	0.999831	2.3e-05	0	0.01
114	0	0.999831	2.3e-05	0	0.01
115	2	0.999865	2.3e-05	2	0.01
116	0	0.999865	1.8e-05	0	0.008
117	1	0.999882	1.8e-05	1	0.008
118	0	0.999882	1.6e-05	0	0.007
119	0	0.999882	1.6e-05	0	0.007
120	1	0.999899	1.6e-05	1	0.007
121	1	0.999916	1.4e-05	1	0.006
122	0	0.999916	1.2e-05	0	0.005
123	0	0.999916	1.2e-05	0	0.005
124	1	0.999933	1.2e-05	1	0.005
125	0	0.999933	1e-05	0	0.004
126	1	0.999949	1e-05	1	0.004
127	0	0.999949	7e-06	0	0.003
128	1	0.999966	7e-06	1	0.003
129	0	0.999966	5e-06	0	0.002
130	0	0.999966	5e-06	0	0.002
131	1	0.999983	5e-06	1	0.002
132	1	1	2e-06	1	0.001

## Sheet: TG-TDG
REST	AlphaSim
Monte	Carlo	simulation	program	similar	to	the	AlphaSim	in	AFNI
By	YAN	Chao-Gan	(ycg.yan@gmail.com)	DONG	Zhang-Ye	(dongzy08@gmail.com)	and	ZHU	Wei-Xuan	(zhuweixuan@gmail.com).
The	mechanism	is	based	on	AFNI's	AlphaSim	please	see	more	details	from	http://afni.nimh.nih.gov/pub/dist/doc/manual/AlphaSim.pdf
State	Key	Laboratory	of	Cognitive	Neuroscience	and	Learning	Beijing	Normal	University	China	100875
http://www.restfmri.net
Version=1.0
Release=20091105
Mask	filename	=	spmT_0001
Voxels	in	mask	=	54188
Gaussian	filter	width	(FWHM	in	mm)	=	10.916
Gaussian	filter	width	(FWHM	in	mm)	=	11.382
Gaussian	filter	width	(FWHM	in	mm)	=	10.249
Cluster	connection	radius:	rmm	=	5
Individual	voxel	threshold	probability	=	0.01
Number	of	Monte	Carlo	simulations	=	1000
Output	filename	=	CD-E
Cl	Size	Frequency	Cum	Prop	p/Voxel	Max	Freq	Alpha
1	4760	0.144439	0.008489	0	1
2	3371	0.24673	0.008402	0	1
3	2341	0.317767	0.008277	0	1
4	2123	0.382188	0.008148	0	1
5	1700	0.433773	0.007991	0	1
6	1428	0.477105	0.007834	0	1
7	1351	0.5181	0.007676	0	1
8	1170	0.553603	0.007501	0	1
9	1017	0.584464	0.007329	0	1
10	918	0.61232	0.00716	0	1
11	844	0.637931	0.00699	0	1
12	843	0.663511	0.006819	0	1
13	685	0.684297	0.006632	0	1
14	619	0.70308	0.006468	0	1
15	605	0.721438	0.006308	0	1
16	540	0.737824	0.006141	0	1
17	510	0.7533	0.005981	0	1
18	442	0.766712	0.005821	0	1
19	449	0.780337	0.005674	1	1
20	412	0.792839	0.005517	0	0.999
21	361	0.803793	0.005365	1	0.999
22	326	0.813685	0.005225	0	0.998
23	310	0.823092	0.005093	0	0.998
24	273	0.831376	0.004961	0	0.998
25	323	0.841177	0.00484	5	0.998
26	246	0.848642	0.004691	2	0.993
27	261	0.856562	0.004573	3	0.991
28	225	0.863389	0.004443	3	0.988
29	206	0.86964	0.004327	1	0.985
30	188	0.875345	0.004216	3	0.984
31	189	0.88108	0.004112	2	0.981
32	177	0.886451	0.004004	6	0.979
33	191	0.892247	0.0039	6	0.973
34	140	0.896495	0.003783	3	0.967
35	162	0.901411	0.003696	7	0.964
36	149	0.905932	0.003591	3	0.957
37	133	0.909968	0.003492	6	0.954
38	117	0.913518	0.003401	5	0.948
39	135	0.917615	0.003319	12	0.943
40	138	0.921802	0.003222	7	0.931
41	106	0.925019	0.00312	5	0.924
42	116	0.928539	0.00304	6	0.919
43	86	0.931149	0.00295	12	0.913
44	108	0.934426	0.002882	7	0.901
45	88	0.937096	0.002794	7	0.894
46	97	0.940039	0.002721	15	0.887
47	77	0.942376	0.002639	10	0.872
48	76	0.944682	0.002572	16	0.862
49	61	0.946533	0.002505	8	0.846
50	56	0.948232	0.002449	9	0.838
51	76	0.950539	0.002398	10	0.829
52	81	0.952997	0.002326	20	0.819
53	72	0.955181	0.002248	21	0.799
54	60	0.957002	0.002178	13	0.778
55	44	0.958337	0.002118	10	0.765
56	48	0.959794	0.002074	11	0.755
57	52	0.961372	0.002024	12	0.744
58	47	0.962798	0.001969	11	0.732
59	64	0.96474	0.001919	14	0.721
60	62	0.966621	0.001849	19	0.707
61	47	0.968047	0.001781	24	0.688
62	40	0.969261	0.001728	20	0.664
63	29	0.970141	0.001682	10	0.644
64	35	0.971203	0.001648	15	0.634
65	59	0.972993	0.001607	17	0.619
66	27	0.973813	0.001536	13	0.602
67	40	0.975027	0.001503	16	0.589
68	36	0.976119	0.001454	14	0.573
69	28	0.976969	0.001409	17	0.559
70	22	0.977636	0.001373	8	0.542
71	24	0.978364	0.001345	10	0.534
72	17	0.97888	0.001313	11	0.524
73	25	0.979639	0.00129	10	0.513
74	24	0.980367	0.001257	13	0.503
75	20	0.980974	0.001224	7	0.49
76	19	0.981551	0.001196	12	0.483
77	24	0.982279	0.00117	11	0.471
78	22	0.982946	0.001136	16	0.46
79	22	0.983614	0.001104	10	0.444
80	18	0.98416	0.001072	13	0.434
81	15	0.984615	0.001045	8	0.421
82	19	0.985192	0.001023	14	0.413
83	17	0.985708	0.000994	10	0.399
84	19	0.986284	0.000968	16	0.389
85	14	0.986709	0.000939	8	0.373
86	13	0.987104	0.000917	9	0.365
87	23	0.987802	0.000896	18	0.356
88	20	0.988408	0.000859	15	0.338
89	17	0.988924	0.000827	12	0.323
90	10	0.989228	0.000799	6	0.311
91	13	0.989622	0.000782	12	0.305
92	11	0.989956	0.00076	8	0.293
93	14	0.990381	0.000742	12	0.285
94	12	0.990745	0.000718	10	0.273
95	11	0.991079	0.000697	7	0.263
96	9	0.991352	0.000677	7	0.256
97	7	0.991564	0.000661	6	0.249
98	7	0.991777	0.000649	5	0.243
99	5	0.991928	0.000636	3	0.238
100	7	0.992141	0.000627	5	0.235
101	10	0.992444	0.000614	7	0.23
102	7	0.992657	0.000596	7	0.223
103	8	0.992899	0.000582	6	0.216
104	9	0.993173	0.000567	7	0.21
105	10	0.993476	0.00055	9	0.203
106	6	0.993658	0.000531	6	0.194
107	10	0.993961	0.000519	10	0.188
108	6	0.994144	0.000499	5	0.178
109	4	0.994265	0.000487	2	0.173
110	13	0.994659	0.000479	12	0.171
111	4	0.994781	0.000453	4	0.159
112	8	0.995024	0.000445	8	0.155
113	6	0.995206	0.000428	5	0.147
114	5	0.995357	0.000415	4	0.142
115	3	0.995448	0.000405	2	0.138
116	5	0.9956	0.000399	4	0.136
117	4	0.995721	0.000388	4	0.132
118	3	0.995812	0.000379	2	0.128
119	7	0.996025	0.000373	7	0.126
120	4	0.996146	0.000357	4	0.119
121	7	0.996359	0.000348	5	0.115
122	8	0.996601	0.000333	6	0.11
123	2	0.996662	0.000315	1	0.104
124	3	0.996753	0.00031	2	0.103
125	7	0.996966	0.000303	6	0.101
126	3	0.997057	0.000287	3	0.095
127	4	0.997178	0.00028	3	0.092
128	3	0.997269	0.000271	3	0.089
129	1	0.997299	0.000264	1	0.086
130	6	0.997481	0.000261	6	0.085
131	5	0.997633	0.000247	5	0.079
132	4	0.997755	0.000235	3	0.074
133	4	0.997876	0.000225	4	0.071
134	3	0.997967	0.000215	3	0.067
135	3	0.998058	0.000208	3	0.064
136	1	0.998088	0.000201	1	0.061
137	3	0.998179	0.000198	3	0.06
138	1	0.99821	0.00019	1	0.057
139	3	0.998301	0.000188	3	0.056
140	1	0.998331	0.00018	1	0.053
141	1	0.998361	0.000178	1	0.052
142	4	0.998483	0.000175	4	0.051
143	0	0.998483	0.000165	0	0.047
144	0	0.998483	0.000165	0	0.047
145	2	0.998543	0.000165	1	0.047
146	0	0.998543	0.000159	0	0.046
147	1	0.998574	0.000159	1	0.046
148	0	0.998574	0.000156	0	0.045
149	1	0.998604	0.000156	1	0.045
150	1	0.998635	0.000154	1	0.044
151	0	0.998635	0.000151	0	0.043
152	0	0.998635	0.000151	0	0.043
153	1	0.998665	0.000151	1	0.043
154	0	0.998665	0.000148	0	0.042
155	1	0.998695	0.000148	1	0.042
156	4	0.998817	0.000145	4	0.041
157	3	0.998908	0.000134	3	0.037
158	0	0.998908	0.000125	0	0.034
159	4	0.999029	0.000125	4	0.034
160	0	0.999029	0.000113	0	0.03
161	2	0.99909	0.000113	1	0.03
162	0	0.99909	0.000107	0	0.029
163	1	0.99912	0.000107	1	0.029
164	1	0.99915	0.000104	1	0.028
165	0	0.99915	0.000101	0	0.027
166	0	0.99915	0.000101	0	0.027
167	0	0.99915	0.000101	0	0.027
168	0	0.99915	0.000101	0	0.027
169	1	0.999181	0.000101	1	0.027
170	0	0.999181	9.8e-05	0	0.026
171	0	0.999181	9.8e-05	0	0.026
172	1	0.999211	9.8e-05	1	0.026
173	2	0.999272	9.5e-05	2	0.025
174	1	0.999302	8.9e-05	1	0.023
175	1	0.999332	8.5e-05	1	0.022
176	0	0.999332	8.2e-05	0	0.021
177	0	0.999332	8.2e-05	0	0.021
178	0	0.999332	8.2e-05	0	0.021
179	1	0.999363	8.2e-05	1	0.021
180	1	0.999393	7.9e-05	1	0.02
181	0	0.999393	7.6e-05	0	0.019
182	1	0.999423	7.6e-05	1	0.019
183	0	0.999423	7.2e-05	0	0.018
184	0	0.999423	7.2e-05	0	0.018
185	2	0.999484	7.2e-05	1	0.018
186	0	0.999484	6.5e-05	0	0.017
187	0	0.999484	6.5e-05	0	0.017
188	0	0.999484	6.5e-05	0	0.017
189	1	0.999514	6.5e-05	1	0.017
190	1	0.999545	6.2e-05	1	0.016
191	1	0.999575	5.8e-05	1	0.015
192	0	0.999575	5.5e-05	0	0.014
193	0	0.999575	5.5e-05	0	0.014
194	0	0.999575	5.5e-05	0	0.014
195	0	0.999575	5.5e-05	0	0.014
196	2	0.999636	5.5e-05	2	0.014
197	0	0.999636	4.8e-05	0	0.012
198	0	0.999636	4.8e-05	0	0.012
199	0	0.999636	4.8e-05	0	0.012
200	0	0.999636	4.8e-05	0	0.012
201	1	0.999666	4.8e-05	1	0.012
202	1	0.999697	4.4e-05	1	0.011
203	1	0.999727	4e-05	1	0.01
204	2	0.999788	3.6e-05	2	0.009
205	1	0.999818	2.9e-05	1	0.007
206	0	0.999818	2.5e-05	0	0.006
207	0	0.999818	2.5e-05	0	0.006
208	2	0.999879	2.5e-05	2	0.006
209	0	0.999879	1.7e-05	0	0.004
210	1	0.999909	1.7e-05	1	0.004
211	0	0.999909	1.4e-05	0	0.003
212	0	0.999909	1.4e-05	0	0.003
213	0	0.999909	1.4e-05	0	0.003
214	0	0.999909	1.4e-05	0	0.003
215	0	0.999909	1.4e-05	0	0.003
216	0	0.999909	1.4e-05	0	0.003
217	0	0.999909	1.4e-05	0	0.003
218	1	0.999939	1.4e-05	1	0.003
219	0	0.999939	1e-05	0	0.002
220	0	0.999939	1e-05	0	0.002
221	0	0.999939	1e-05	0	0.002
222	0	0.999939	1e-05	0	0.002
223	1	0.99997	1e-05	1	0.002
224	0	0.99997	5e-06	0	0.001
225	0	0.99997	5e-06	0	0.001
226	0	0.99997	5e-06	0	0.001
227	0	0.99997	5e-06	0	0.001
228	0	0.99997	5e-06	0	0.001
229	0	0.99997	5e-06	0	0.001
230	0	0.99997	5e-06	0	0.001
231	0	0.99997	5e-06	0	0.001
232	0	0.99997	5e-06	0	0.001
233	0	0.99997	5e-06	0	0.001
234	0	0.99997	5e-06	0	0.001
235	0	0.99997	5e-06	0	0.001
236	0	0.99997	5e-06	0	0.001
237	0	0.99997	5e-06	0	0.001
238	0	0.99997	5e-06	0	0.001
239	0	0.99997	5e-06	0	0.001
240	0	0.99997	5e-06	0	0.001
241	0	0.99997	5e-06	0	0.001
242	0	0.99997	5e-06	0	0.001
243	0	0.99997	5e-06	0	0.001
244	0	0.99997	5e-06	0	0.001
245	0	0.99997	5e-06	0	0.001
246	0	0.99997	5e-06	0	0.001
247	0	0.99997	5e-06	0	0.001
248	0	0.99997	5e-06	0	0.001
249	0	0.99997	5e-06	0	0.001
250	0	0.99997	5e-06	0	0.001
251	0	0.99997	5e-06	0	0.001
252	0	0.99997	5e-06	0	0.001
253	0	0.99997	5e-06	0	0.001
254	0	0.99997	5e-06	0	0.001
255	0	0.99997	5e-06	0	0.001
256	0	0.99997	5e-06	0	0.001
257	0	0.99997	5e-06	0	0.001
258	0	0.99997	5e-06	0	0.001
259	0	0.99997	5e-06	0	0.001
260	0	0.99997	5e-06	0	0.001
261	0	0.99997	5e-06	0	0.001
262	0	0.99997	5e-06	0	0.001
263	0	0.99997	5e-06	0	0.001
264	0	0.99997	5e-06	0	0.001
265	0	0.99997	5e-06	0	0.001
266	0	0.99997	5e-06	0	0.001
267	0	0.99997	5e-06	0	0.001
268	0	0.99997	5e-06	0	0.001
269	0	0.99997	5e-06	0	0.001
270	0	0.99997	5e-06	0	0.001
271	0	0.99997	5e-06	0	0.001
272	0	0.99997	5e-06	0	0.001
273	0	0.99997	5e-06	0	0.001
274	0	0.99997	5e-06	0	0.001
275	0	0.99997	5e-06	0	0.001
276	0	0.99997	5e-06	0	0.001
277	0	0.99997	5e-06	0	0.001
278	0	0.99997	5e-06	0	0.001
279	0	0.99997	5e-06	0	0.001
280	0	0.99997	5e-06	0	0.001
281	0	0.99997	5e-06	0	0.001
282	0	0.99997	5e-06	0	0.001
283	0	0.99997	5e-06	0	0.001
284	0	0.99997	5e-06	0	0.001
285	0	0.99997	5e-06	0	0.001
286	0	0.99997	5e-06	0	0.001
287	0	0.99997	5e-06	0	0.001
288	0	0.99997	5e-06	0	0.001
289	0	0.99997	5e-06	0	0.001
290	0	0.99997	5e-06	0	0.001
291	0	0.99997	5e-06	0	0.001
292	0	0.99997	5e-06	0	0.001
293	0	0.99997	5e-06	0	0.001
294	0	0.99997	5e-06	0	0.001
295	0	0.99997	5e-06	0	0.001
296	1	1	5e-06	1	0.001
